# Supplementary material for: Mitigating the Adverse Effects of Semi-Arid Climate on Capsicum Cultivation by Using the Retractable Roof Production System
Source: Plants (Basel). 2022 Oct 21;11(20):2794. doi: 10.3390/plants11202794 (PMC9608960; doi:10.3390/plants11202794)
Supplement: Supplementary file 1 [file plants-11-02794-s001.zip]

Archive with 1 entries (1 files):
- plants-1958098-supplementary.pdf
